# Supplementary material for: Phylogeny of the Eurasian Wren Nannus troglodytes (Aves: Passeriformes: Troglodytidae) reveals deep and complex diversification patterns of Ibero-Maghrebian and Cyrenaican populations
Source: PLoS One. 2020 Mar 19;15(3):e0230151. doi: 10.1371/journal.pone.0230151 (PMC7082076; doi:10.1371/journal.pone.0230151)
Supplement: S1 Table — GenBank accession numbers are given for each of the used markers (XXX = sequence data from own samples; accession numbers will be provided upon manuscript acceptance). Highlited samples (orange) were included in the multi-locus phylogenetic reconstruction; further samples (imported from GenBank) included in haplotype networks (ND2 & COI) only. Geographic coordinates are given in parentheses if estimated. Abbreviations of collections and institutions (Inst.) for newly sequenced samples as follows (in alphabetical order): Burke Museum of Natural History and Culture (UWBM), University of Washington, Seattle, WA, USA; Institute of Medical Sciences (IMS), University of Aberdeen, Foresterhill, Aberdeen, UK; Institute of Pharmacy and Molecular Biotechnology (IPMB), Heidelberg University, Heidelberg, Germany; Muséum National d’Histoire Naturelle (MNHN), Paris, France; National Museums Scotland (NMS), Edinburgh, UK; Research Unit of Biodiversity (UMIB), Oviedo University, Mieres, Spain; Senckenberg Natural History Collections Dresden (SNSD), Museum of Zoology, Dresden, Germany; tissue collection of J. Martens (MAR). (XLSX) [file pone.0230151.s004.xlsx]

## Sheet: S1 Table
Phylogeny of the Eurasian Wren Nannus troglodytes (Aves: Passeriformes: Troglodytidae) reveals deep and complex diversification patterns of Ibero-Maghrebian and Cyrenaican populations
Albrecht F, Hering J, Fuchs E, Illera JC, Ihlow F, Shannon TJ, Collinson JM, Wink M, Martens J, Päckert M
S1 Table. Overview of newly sequenced samples of the Nannus troglodytes/hiemalis/pacificus species group and further outgroup taxa used for this study. GenBank accession numbers are given for each of the used markers (MN919550-MN919644; MN927043-MN927084; MN931755-MN931781 = sequence data from own samples, bold). Highlited samples (orange) were included in the multi-locus phylogenetic reconstruct…
Inst.	Tissue No.	Voucher No.	Species	Subspecies	Country	Locality	Latitude	Longitude	ND2	COI	Myo2	Fib5	RAG1
NMS	I3	NMS.1934.61.1073	Nannus troglodytes	islandicus	Iceland	N Iceland	(65.76)	(-17.22)	HG423587
NMS	B2	NMS.1898.4.17	Nannus troglodytes	borealis	Denmark	Faroe Is.	(62)	(-6.78)	HG423590	MN927083		MN931755
IMS	WR117	Ring:BPE117	Nannus troglodytes	zetlandicus	UK	Virkie, Shetland Is., Scotland	59.8833	-1.3	HG423594	MN927059	MN919638	MN931759	MN919589
IMS	FIWr02		Nannus troglodytes	fridariensis	UK	Fair Isle, Shetland Is., Scotland	59.5417	-1.6225	HG423582	MN927056	MN919642	MN931756
IMS	FIWr03		Nannus troglodytes	fridariensis	UK	Fair Isle, Shetland Is., Scotland	59.5417	-1.6225	HG423583	MN927057	MN919637	MN931757
NMS	He3	NMS.1956.65.4764	Nannus troglodytes	hebridensis	UK	South Uist, Outer Hebrides, Scotland	57.2667	-7.31667	HG423586	MN927084
NMS	K1	NMS.2000.10.2	Nannus troglodytes	hirtensis	UK	St. Kilda, Scotland	57.8167	-8.58333	HG423591	MN927058		MN931758
NMS	K5	NMS.2007.78	Nannus troglodytes	hirtensis	UK	St. Kilda, Scotland	57.8167	-8.58333		MN927055
IMS	WRle01	Ring:CTC845	Nannus troglodytes	indigenus	UK	Co. Down, Northern Ireland	(54.33)	(-5.8)		MN927070
IPMB	IPMB.1600		Nannus troglodytes	indigenus	Ireland	Waterford, Co. Waterford, Munster	52.2567	-7.1292	MN919559	MN927073	MN919616	MN931775	MN919592
SNSD	MTD.2018/05	MTD.C65340	Nannus troglodytes	troglodytes	Germany	Bad Schandau, Saxony	50.9167	14.15	MN919567	MN927081	MN919622		MN919602
MAR	MAR.8023		Nannus troglodytes	troglodytes	Greece	Karytaina, Arcadia	37.4845	22.0414	MN919565	MN927049	MN919636	MN931762	MN919601
MAR	MAR.8405		Nannus troglodytes	troglodytes	Italy	Mascalucia, Sicily	37.5682	15.0508	MN919566	MN927050
UMIB	PH 8818		Nannus troglodytes	troglodytes	Spain	Picos de Europa	(43.2)	(-4.8)	MN919558	MN927072
UMIB	PH 8824		Nannus troglodytes	troglodytes	Spain	Picos de Europa	(43.2)	(-4.8)	MN919574	MN927069	MN919626	MN931767	MN919606
UMIB	PH 8839		Nannus troglodytes	troglodytes	Spain	Picos de Europa	(43.2)	(-4.8)	MN919582	MN927067
MNHN	P.273		Nannus troglodytes	koenigi	France	Corsica	(42)	(9)	MN919580	MN927060	MN919623	MN931763	MN919615
MNHN	P.481		Nannus troglodytes	koenigi	France	Corsica	(42)	(9)	MN919551	MN927061	MN919624	MN931764	MN919591
IPMB	IPMB.30946		Nannus troglodytes	kabylorum	Portugal	Rio Tedo, Viseu District	41.1333	-7.63293	MN919560	MN927062	MN919643	MN931777	MN919593
IPMB	IPMB.30947		Nannus troglodytes	kabylorum	Portugal	Rio Tedo, Viseu District	41.1333	-7.63293	MN919561
UMIB	PH 8737		Nannus troglodytes	kabylorum	Spain	Sotalbo, Ávila, Castile and León	40.5531	-4.87167	MN919587	MN927075
UMIB	PC 7927		Nannus troglodytes	kabylorum	Spain	Sierra Nevada	(37)	(-3.3)	MN919581	MN927065	MN919617	MN931766	MN919604
UMIB	PG 4761		Nannus troglodytes	kabylorum	Spain	Sierra Nevada	(37)	(-3.3)	MN919569	MN927064	MN919640	MN931765	MN919590
UMIB	PC 7919		Nannus troglodytes	kabylorum	Spain	Sierra Nevada	(37)	(-3.3)		MN927074
UMIB	KE 3699		Nannus troglodytes	kabylorum	Spain	Alcolea, Córdoba, Andalusia	37.9506	-4.63626	MN919586
UMIB	MH 9501		Nannus troglodytes	kabylorum	Spain	Posadas, Córdoba, Andalusia	38.0063	-5.04963	MN919552
UMIB	PA 7603		Nannus troglodytes	kabylorum	Spain	Cañadillas, Güéjar Sierra, Granada	37.1267	-3.42186	MN919550
UMIB	PA 7608		Nannus troglodytes	kabylorum	Spain	Mirador ahí de Cara, Güéjar Sierra, Granada	37.1235	-3.43138	MN919570
UMIB	MH 9692		Nannus troglodytes	kabylorum	Spain	Cerro de los Carneros, Granada	37.1925	-3.2483	MN919572
UMIB	PA 7734		Nannus troglodytes	kabylorum	Spain	Cáñar, Alpujarras, Granada	36.9649	-3.42166	MN919571
UMIB	PC 7958		Nannus troglodytes	kabylorum	Spain	Santa María de Trassierra, Córdoba, Andalusia	37.9269	-4.88193	MN919553
UMIB	PY 9528		Nannus troglodytes	kabylorum	Spain	Málaga, Andalusia	36.7194	-4.42	MN919584
UMIB	RD 8226		Nannus troglodytes	kabylorum	Spain	Ceuta	35.8883	-5.31556	MN919585	MN927066	MN919625	MN931781	MN919605
UMIB	RD 4384		Nannus troglodytes	kabylorum	Spain	Ceuta	35.8883	-5.31556	MN919568	MN927068	MN919644	MN931778	MN919603
MAR	MAR.7416		Nannus troglodytes	juniperi	Libya	Jabal al Akhdar, Cyrenaica Region	32.598	21.4727	MN919564	MN927082	MN919639	MN931776	MN919600
UWBM	IUK 263	UWBM.61118	Nannus troglodytes	hyrcanus	Russia	Krasnodar, Krasnodarsky Kray	44.7	38.82	AY460258	GQ482810	MN919630	MN931771	MN919611
MAR	MAR.1479		Nannus troglodytes	hyrcanus	Russia	near El'brus, Kabardino-Balkaria	43.2757	42.6324	MN919576	MN927043	MN919618	MN931779	MN919594
MAR	MAR.9866		Nannus troglodytes	hyrcanus	Azerbaijan	Lerik District	38.7441	48.6073	MN919583	MN927051
MAR	MAR.1605		Nannus troglodytes	tianschanicus	Kazakhstan	Bolshaya Almatinka Valley, near Almaty	43.057	76.985	MN919577	MN927044	MN919641	MN931760	MN919595
MAR	MAR.4200		Nannus troglodytes	nipalensis	Nepal	Rasuwa District, Province No. 3	28.1667	85.1833	MN919579	MN927048	MN919621	MN931780	MN919598
MAR	MAR.3245		Nannus troglodytes	talifuensis	China	Gezanxiang, Shangri-La District, Yunnan	28.2085	99.7366	MN919563	MN927047	MN919620	see footnote	MN919597
MAR	MAR.1882		Nannus troglodytes	idius	China	Lianhuashan Nature Reserve, Gansu	34.9167	103.717	MN919562	MN927045
MAR	MAR.1886		Nannus troglodytes	idius	China	Lianhuashan Nature Reserve, Gansu	34.9167	103.717	MN919578	MN927046	MN919619	MN931761	MN919596
UWBM	VM 217	UWBM.47536	Nannus troglodytes	dauricus	Russia	Badzhalsky State Nature Reserve, Khabarovsk Kray	50.77	134.75	AY460252	GQ482812	MN919629	MN931770	MN919610
UWBM	BKS 1020	UWBM.46951	Nannus troglodytes	fumigatus	Russia	Kitosiou Stream, Gornozavodsk, Sakhalin Oblast	46.37	141.89	AY460254	GQ482808	MN919628	MN931769	MN919609
UWBM	DHB 2572	UWBM.103331	Nannus pacificus	obscurior	USA	Schell Creek Range, White Pine Co., Nevada	39.4	-114.55	MN919573	MN927052	MN919627	MN931768	MN919607
UWBM	EVL 607	UWBM.76082	Nannus pacificus	pacificus	USA	Port Gamble, Kitsap Co., Washington	47.8543	-122.594	MN919575	DQ434198	MN919633	MN931774	MN919614
UWBM	EVL 295	UWBM.67794	Nannus hiemalis	hiemalis	USA	Manomet, Plymouth Co., Massachusetts	41.9176	-70.5551	AY460268	MN927053	MN919631	MN931772	MN919612
UWBM	SAR 7443	UWBM.68256	Nannus hiemalis	hiemalis	USA	Shin Pond, Penobscot Co., Maine	46.2211	-68.7232	AY460269	MN927054	MN919632	MN931773	MN919613
	NRM.947056		Troglodytes aedon						GU816855	EU442324	GU816943		AY057038
		KUBI.9095	Troglodytes aedon		El Salvador				KM978127			KM978170
	KUBI.9469		Cistothorus palustris		USA				KM978112	JN850672		KM978169
	USNM.636072		Cistothorus platensis	platensis					KM978094	FJ027395		KM978165	MG495464
		KUBI.29513	Cistothorus platensis	elegans	Mexico	Estado Mexico			KM978092			KM978164
	BMNH.X7391		Polioptila caerulea						JX869865	MN927076	JX869813	MH044402	AY443320
	MAR.4958		Certhia familiaris		Germany				MN919556	MN927079	JF514295		AY056983
	MAR.4674		Sitta europaea	caesia	Germany				MN919555	MN927078	AY064257	EU680686	MN919588
		UWBM.105874	Salpornis salvadori	salvadori					MN919554	MN927071	MN919635	EU680684	MN919608
	MAR.6240		Tichodroma muraria		[captivity]				MN919557	MN927063	MN919634		MN919599
		NRM.986044	Bombycilla garrulus						DQ466855	MN927080	AY228286	EU680629	AY056981
	MAR.3037		Regulus regulus		Germany				KF183821	MN927077	JF514310	EU680682	JX236451
Inst.	Tissue No.	Voucher No.	Species	Subspecies	Country	Locality	Latitude	Longitude	ND2	COI
NMS	I4	NMS:1934.61.1079	Nannus troglodytes	islandicus	Iceland	N Iceland			HG423588
			Nannus troglodytes	islandicus	Iceland					KP772827
NMS	B1	NMS:1953.53.16	Nannus troglodytes	borealis	Denmark	Faroe Is.			HG423589
			Nannus troglodytes	borealis	Denmark	Faroe Is.				KP772831
IMS	WR116	Ring:BPE116	Nannus troglodytes	zetlandicus	UK	Shetland Is., Scotland			HG423593
IMS	WrUnst		Nannus troglodytes	zetlandicus	UK	Shetland Is., Scotland			HG423595
IMS	FIWr01	Ring:DLE511	Nannus troglodytes	fridariensis	UK	Fair Isle, Scotland			HG423581
NMS	He1	NMS:1968.80.22	Nannus troglodytes	hebridensis	UK	Outer Hebrides, Scotland			HG423584
NMS	He2	NMS:1968.80.20	Nannus troglodytes	hebridensis	UK	Outer Hebrides, Scotland			HG423585
NMS	H4	NMS:[no number]	Nannus troglodytes	hirtensis	UK	St. Kilda, Scotland			HG423592
NMNH	B8855		Nannus troglodytes	indigenus	UK				AY460295
BMNH	9.23.02		Nannus troglodytes	indigenus	UK				AY460296
BMNH	db00.127		Nannus troglodytes	indigenus	UK				AY460297
BMNH	db02.63		Nannus troglodytes	indigenus	UK				AY460298
BMNH	db99.471		Nannus troglodytes	indigenus	UK				AY460299
BMNH	db99.64		Nannus troglodytes	indigenus	UK				AY460300
			Nannus troglodytes	indigenus	UK	Scotland				KP772832
			Nannus troglodytes	indigenus	UK	Scotland				KP772833
LMNH	b13472		Nannus troglodytes	troglodytes	Germany				AY460301
ANSP	ansp5325		Nannus troglodytes	troglodytes	Greece				AY460302
MSUZM	bey98		Nannus troglodytes	troglodytes	Russia	Moscow Oblast			AY460303
MSUZM	bey99		Nannus troglodytes	troglodytes	Russia	Moscow Oblast			AY460304
UWBM	iuk114	UWBM:67756	Nannus troglodytes	troglodytes	Russia	Moscow Oblast			AY460305
MSUZM	rya.tt		Nannus troglodytes	troglodytes	Russia	Moscow Oblast			AY460306
UWBM	vm395	UWBM:57291	Nannus troglodytes	troglodytes	Russia	Oka River, Beloomut, Moscow Oblast			AY460307	GQ482811
UMBM	svd2628		Nannus troglodytes	troglodytes	Switzerland				AY460308
UMBM	x8237		Nannus troglodytes	troglodytes	Switzerland				AY460309
UMBM	x8248		Nannus troglodytes	troglodytes	Switzerland				AY460310
UMBM	x8251		Nannus troglodytes	troglodytes	Switzerland				AY460311
MNHN		MNHN-ZO-MO-1995-130	Nannus troglodytes	troglodytes	France	Ile-de-France			GQ369683
	EVN655		Nannus troglodytes	troglodytes	Russia	Krasnodarsky Kray			KU859375
	SVD3298		Nannus troglodytes	troglodytes	Russia	Krasnodarsky Kray			KU859376
	SVD3311		Nannus troglodytes	troglodytes	Russia	Krasnodarsky Kray			KU859377
ZMMU		ZMMU:58a	Nannus troglodytes	troglodytes	Russia	Kaliningradskaya Oblast				GQ482801
ZMMU		ZMMU:21a	Nannus troglodytes	troglodytes	Russia	Kaliningradskaya Oblast				GQ482802
NHMO		NHMO:BC85	Nannus troglodytes	troglodytes	Norway	Rogaland, Utsira				GU571665
NHMO		NHMO:BC207	Nannus troglodytes	troglodytes	Norway	Rogaland, Utsira				GU571666
SMNH	BISE:Aves285	NRM:986416	Nannus troglodytes	troglodytes	Sweden	Öland				GU572142
SMNH	BISE:Aves186	NRM:20046604	Nannus troglodytes	troglodytes	Sweden	Södermanland				GU572143
ZMA	Tissue447		Nannus troglodytes	troglodytes	Netherlands	Castricum				KF946894
ZMA		ZMA:58281	Nannus troglodytes	troglodytes	Netherlands	Bloemendaal				KF946895
NHMC			Nannus troglodytes	troglodytes	Denmark					KP772828
NHMC			Nannus troglodytes	troglodytes	Denmark					KP772829
NHMC			Nannus troglodytes	troglodytes	Denmark					KP772830
NHMO			Nannus troglodytes	troglodytes	Norway					KP772834
NHMO			Nannus troglodytes	troglodytes	Norway					KP772835
SMNH			Nannus troglodytes	troglodytes	Sweden					KP772836
SMNH			Nannus troglodytes	troglodytes	Sweden					KP772837
DDNI	15_P1_2_RO		Nannus troglodytes	troglodytes	Romania	Danube Delta Biosphere Reserve				KY355012
BirdLife Cyprus			Nannus troglodytes	cypriotes	Cyprus					KT803670
UWBM	svd1703	UWBM:61450	Nannus troglodytes	hyrcanus	Russia	Akhmetovskaya, Krasnodarsky Kray			AY460259
UWBM	svd1774	UWBM:61518	Nannus troglodytes	hyrcanus	Russia	Apsheronsk, Krasnodarsky Kray			AY460260
UWBM	svd1775	UWBM:61519	Nannus troglodytes	hyrcanus	Russia	Apsheronsk, Krasnodarsky Kray			AY460261
UWBM	svd1945	UWBM:71224	Nannus troglodytes	hyrcanus	Russia	Arkhipo-Osipovka, Krasnodarsky Kray			AY460262
UWBM	svd1957	UWBM:64657	Nannus troglodytes	hyrcanus	Russia	Arkhipo-Osipovka, Krasnodarsky Kray			AY460263
UWBM	svd1966	UWBM:64664	Nannus troglodytes	hyrcanus	Russia	Arkhipo-Osipovka, Krasnodarsky Kray			AY460264
UWBM	svd1999	UWBM:64696	Nannus troglodytes	hyrcanus	Russia	Krasnaya Polyana, Krasnodarsky Kray			AY460265
UWBM	svd2005	UWBM:71231	Nannus troglodytes	hyrcanus	Russia	Krasnaya Polyana, Krasnodarsky Kray			AY460266
UWBM	svd2111	UWBM:64796	Nannus troglodytes	hyrcanus	Russia	Krasnaya Polyana, Krasnodarsky Kray			AY460267
AMNH	jgg1149	AMNH:Skin831300	Nannus troglodytes	nipalensis	Nepal	Rupchet, 13 km N & 6 km W Betrabati			AY460312
UWBM	gav225	UWBM.46602	Nannus troglodytes	dauricus	Russia	Barguzin, Barguzinsky District, Buryatia			AY460237	GQ482809
UWBM	vm218	UWBM:47537	Nannus troglodytes	dauricus	Russia	Badzhalsky State Nature Reserve, Khabarovsk Kray			AY460253
UWBM	ty175	UWBM:47491	Nannus troglodytes	dauricus	Russia	Kitosiou Stream, Gornozavodsk, Sakhalin Oblast			AY460256
UWBM	vm248	UWBM:47560	Nannus troglodytes	dauricus	Russia	Kitosiou Stream, Gornozavodsk, Sakhalin Oblast			AY460257
Coll. K. Ueda	tt01		Nannus troglodytes	fumigatus	Japan	Kawamata Valley, Kiyosato Heights, Central Japan			AY460238
Coll. K. Ueda	tt02		Nannus troglodytes	fumigatus	Japan	Kawamata Valley, Kiyosato Heights, Central Japan			AY460239
Coll. K. Ueda	tt03		Nannus troglodytes	fumigatus	Japan	Kawamata Valley, Kiyosato Heights, Central Japan			AY460240
Coll. K. Ueda	tt04		Nannus troglodytes	fumigatus	Japan	Kawamata Valley, Kiyosato Heights, Central Japan			AY460241
Coll. K. Ueda	tt06		Nannus troglodytes	fumigatus	Japan	Kawamata Valley, Kiyosato Heights, Central Japan			AY460242
Coll. K. Ueda	tt07		Nannus troglodytes	fumigatus	Japan	Kawamata Valley, Kiyosato Heights, Central Japan			AY460243
Coll. K. Ueda	tt10		Nannus troglodytes	fumigatus	Japan	Kawamata Valley, Kiyosato Heights, Central Japan			AY460244
Coll. K. Ueda	tt11		Nannus troglodytes	fumigatus	Japan	Kawamata Valley, Kiyosato Heights, Central Japan			AY460245
Coll. K. Ueda	tt12		Nannus troglodytes	fumigatus	Japan	Kawamata Valley, Kiyosato Heights, Central Japan			AY460246
Coll. K. Ueda	tt13		Nannus troglodytes	fumigatus	Japan	Kawamata Valley, Kiyosato Heights, Central Japan			AY460247
Coll. K. Ueda	tt15		Nannus troglodytes	fumigatus	Japan	Kawamata Valley, Kiyosato Heights, Central Japan			AY460248
Coll. K. Ueda	tt16		Nannus troglodytes	fumigatus	Japan	Kawamata Valley, Kiyosato Heights, Central Japan			AY460249
Coll. K. Ueda	tt17		Nannus troglodytes	fumigatus	Japan	Kawamata Valley, Kiyosato Heights, Central Japan			AY460250
Coll. K. Ueda	tt18		Nannus troglodytes	fumigatus	Japan	Kawamata Valley, Kiyosato Heights, Central Japan			AY460251
UWBM	svd297	UWBM:47389	Nannus troglodytes	fumigatus	Russia	Kitosiou Stream, Gornozavodsk, Sakhalin Oblast			AY460255	GQ482803
Higashi Taisetsu MNH	BJNSM486-10		Nannus troglodytes	fumigatus	Japan	Katō District, Hokkaido Region				AB843240
NSMT	BJNSM670-10	NSMT:A17596	Nannus troglodytes	fumigatus	Japan	Mount Hachimantai, Tōhoku Region				AB843241
NSMT	BJNSM104-10	NSMT:A15118	Nannus troglodytes	fumigatus	Japan	Nasu District, Tochigi, Kanto Region				AB843242
YIO	YIO243-10	YIO:63954	Nannus troglodytes	fumigatus	Japan					AB843815
YIO	YIO267-10	YIO:64291	Nannus troglodytes	fumigatus	Japan					AB843817
ZMMU		ZMMU:RYA1555	Nannus troglodytes	fumigatus	Russia	Iturup Is., Kuril Islands				GQ482804
ZMMU		ZMMU:RYA1562	Nannus troglodytes	fumigatus	Russia	Iturup Is., Kuril Islands				GQ482805
ZMMU		ZMMU:RYA1704	Nannus troglodytes	fumigatus	Russia	Iturup Is., Kuril Islands				GQ482806
ZMMU		ZMMU:RYA1841	Nannus troglodytes	fumigatus	Russia	Iturup Is., Kuril Islands				GQ482807
YIO	YIO348-10	YIO:62759	Nannus troglodytes	mosukei	Japan	Hachijojima Is., Izu Islands				AB843816
MSUZM	St.Paul.Isl		Nannus pacificus	alascensis	USA	St. Paul Is., Alaska			AY460317
UAM	rwd24877		Nannus pacificus	meligerus	USA	Attu Is., Alaska			AY460316
UAM	ksw2720		Nannus pacificus	kiskensis	USA	Adak Is., Alaska			AY460313
UAM	ksw1338		Nannus pacificus	pacificus	USA	Alaska			AY460314
MSUZM	t713		Nannus pacificus	pacificus	USA	Alaska			AY460315
UWBM	cds4171	UWBM:57316	Nannus pacificus	pacificus	USA	Mount Baker, Whatcom Co., Washington			AY460318
UWBM	csw6240	UWBM:68186	Nannus pacificus	pacificus	USA	Thorp, Kittitias Co., Washington			AY460319
UWBM	evl79	UWBM:62594	Nannus pacificus	pacificus	USA	Mount Adams, Skamania Co., Washington			AY460320
UWBM	gav305	UWBM:57152	Nannus pacificus	pacificus	USA	Ellensburg, Yakima Co., Washington			AY460321
UWBM	gav903	UWBM:62612	Nannus pacificus	pacificus	USA	Mount Baker, Whatcom Co., Washington			AY460322
AMNH	gfb3209	AMNH:Skin831758	Nannus pacificus	pacificus	USA	Olympic Mountains, Gray's Harbor Co., Washington			AY460323
AMNH	gfb3217	AMNH:Skin831759	Nannus pacificus	pacificus	USA	Olympic Mountains, Gray's Harbor Co., Washington			AY460324
UWBM	mgs65	UWBM:79392	Nannus pacificus	pacificus	USA	Mercer Island, King Co., Washington			AY460325
UWBM	nam255	UWBM:79405	Nannus pacificus	pacificus	USA	Clinton, Island Co., Washington			AY460326
UWBM	plg56	UWBM:79169	Nannus pacificus	pacificus	USA	Uncas, Clallam Co., Washington			AY460327
UWBM	svd1241	UWBM:62661	Nannus pacificus	pacificus	USA	Mazama, Okanogan Co., Washington			AY460328
UWBM	svd2195	UWBM:64885	Nannus pacificus	pacificus	USA	Mazama, Okanogan Co., Washington			AY460329
UWBM	svd2196	UWBM:64940	Nannus pacificus	pacificus	USA	Mazama, Okanogan Co., Washington			AY460330
UWBM	svd2389	UWBM:74558	Nannus pacificus	pacificus	USA	Mount Baker, Whatcom Co., Washington			AY460331
UWBM	wlk37	UWBM:61721	Nannus pacificus	pacificus	USA	Grayland, Pacific Co., Washington			AY460332
UWBM	wlk49	UWBM.61727	Nannus pacificus	pacificus	USA	Grayland, Pacific Co., Washington			AY460333	DQ434197
UBC	EF23D01		Nannus pacificus	pacificus	Canada	Tumbler Ridge, British Columbia			EU528853
UBC	EF18D03		Nannus pacificus	pacificus	Canada	Tumbler Ridge, British Columbia			EU528854
UBC	EF22D01		Nannus pacificus	pacificus	Canada	Tumbler Ridge, British Columbia			EU528855
UBC	FE19T01		Nannus pacificus	pacificus	Canada	Tumbler Ridge, British Columbia			EU528856
UBC	FE19T02		Nannus pacificus	pacificus	Canada	Tumbler Ridge, British Columbia			EU528857
UBC	FE20T01		Nannus pacificus	pacificus	Canada	Tumbler Ridge, British Columbia			EU528858
UBC	FE20T02		Nannus pacificus	pacificus	Canada	Tumbler Ridge, British Columbia			EU528859
UBC	FE20T03		Nannus pacificus	pacificus	Canada	Tumbler Ridge, British Columbia			EU528860
UBC	FE22T01		Nannus pacificus	pacificus	Canada	Tumbler Ridge, British Columbia			EU528861
UBC	FE24T01		Nannus pacificus	pacificus	Canada	Tumbler Ridge, British Columbia			EU528862
UBC	FE24T02		Nannus pacificus	pacificus	Canada	Tumbler Ridge, British Columbia			EU528863
UBC	FE25T01		Nannus pacificus	pacificus	Canada	Tumbler Ridge, British Columbia			EU528864
		RPBO 2410 30404	Nannus pacificus	pacificus	Canada	Vancouver Island, British Columbia				HM033851
		RPBO 2410 30402	Nannus pacificus	pacificus	Canada	Vancouver Island, British Columbia				HM033852
		RPBO 2330 73540	Nannus pacificus	pacificus	Canada	Vancouver Island, British Columbia				HM033853
		RPBO 2410 30406	Nannus pacificus	pacificus	Canada	Vancouver Island, British Columbia				HM033854
MZUM	t1241		Nannus hiemalis	hiemalis	USA	Michigan			AY460270
MZUM	t437		Nannus hiemalis	hiemalis	USA	Michigan			AY460271
BMUM	jk95019		Nannus hiemalis	hiemalis	USA	Minnesota			AY460272
BMUM	svd2630		Nannus hiemalis	hiemalis	USA	Minnesota			AY460273
BMUM	svd2631		Nannus hiemalis	hiemalis	USA	Minnesota			AY460274
BMUM	svd2659		Nannus hiemalis	hiemalis	USA	Minnesota			AY460275
BMUM	svd2844		Nannus hiemalis	hiemalis	USA	Minnesota			AY460276
BMUM	svd2848		Nannus hiemalis	hiemalis	USA	Minnesota			AY460277
BMUM	svd2849		Nannus hiemalis	hiemalis	USA	Minnesota			AY460278
BMUM	svd2850		Nannus hiemalis	hiemalis	USA	Minnesota			AY460279
BMUM	x7368		Nannus hiemalis	hiemalis	USA	Minnesota			AY460280
AMNH	prs235	AMNH:Skel21559	Nannus hiemalis	hiemalis	USA	Millington, Morris Co., New Jersey			AY460286
AMNH	pac573	AMNH:DOT7420	Nannus hiemalis	hiemalis	USA	New York			AY460287
AMNH	prs309	AMNH:DOT9355	Nannus hiemalis	hiemalis	USA	Manhattan, New York Co., New York			AY460288
UWBM	svd2382	UWBM:68257	Nannus hiemalis	hiemalis	USA	Dryden, Tompkins Co., New York			AY460289
UWBM	svd2383	UWBM:68258	Nannus hiemalis	hiemalis	USA	Webster, Monroe Co., New York			AY460290
ROM	1b2816		Nannus hiemalis	hiemalis	Canada	Ontario			AY460291
ROM	1b2817		Nannus hiemalis	hiemalis	Canada	Ontario			AY460292
ROM	1b2818		Nannus hiemalis	hiemalis	Canada	Ontario			AY460293
ROM	1b2819		Nannus hiemalis	hiemalis	Canada	Ontario			AY460294
UBC	EE10D01		Nannus hiemalis	hiemalis	Canada	Tumbler Ridge, British Columbia			EU528850
UBC	EF18D01		Nannus hiemalis	hiemalis	Canada	Tumbler Ridge, British Columbia			EU528851
UBC	EF18D04		Nannus hiemalis	hiemalis	Canada	Tumbler Ridge, British Columbia			EU528852
UBC	FE27D01		Nannus hiemalis	hiemalis	Canada	Tumbler Ridge, British Columbia			EU528865
		1B-3811	Nannus hiemalis	hiemalis						AY666410
		1B-3813	Nannus hiemalis	hiemalis						AY666470
		SPP22909800	Nannus hiemalis	hiemalis	Canada	Ontario				DQ434788
		SPP229097976	Nannus hiemalis	hiemalis	Canada	Ontario				DQ434789
		LPBO2350-21065	Nannus hiemalis	hiemalis	Canada	Ontario				DQ434790
NMNH	grg3763		Nannus hiemalis	pullus	USA	North Carolina			AY460281
NMNH	grg3764		Nannus hiemalis	pullus	USA	North Carolina			AY460282
NMNH	grg3765		Nannus hiemalis	pullus	USA	North Carolina			AY460283
NMNH	grg3766		Nannus hiemalis	pullus	USA	North Carolina			AY460284
NMNH	grg3767		Nannus hiemalis	pullus	USA	North Carolina			AY460285
Footnote: Fib5 sequence of sample MAR.3245, Nannus troglodytes talifuensis. This sequence could not be deposited in GenBank due to >50% of internal N's.
GnRATMACtATGTTGTTATAGGCTTAATTTATCAGTGCTACcAAAAAWNNNNNNNNNNNNNNNNNNNNNNNNNNNNNNNNNNNNNNNNNNNNNNNNNNNNNNNNNNNNNNNNNNNNNNNNNNNNNNNNNNNNNNNNNNNNNNNNNNNNNNNNNNNNNNNNNNNNNNNNNNNNNNNNNNNNNNNNNNNNNNNNNNNNNNNNNNNNNNNNNNNNNNNNNNNNNNNNNNNNNNNNNNNNNNNNNNNNNNNNNNNNNNNNNNNNNNNNNNNNNNNNNNNNNNNNNNNNNNNNNNNNNNNNNNNNNNNNNNNNNNNNNNNNNNNNNNNNNNNWGCAAAAGGGGCAAAGCTGAGCTCAAAAGCAGTGAAGGACCTGCTGCAAGGAAGCCATATGCTGCTCTGGTC…
