# Supplementary material for: Phylogeny of the Eurasian Wren Nannus troglodytes (Aves: Passeriformes: Troglodytidae) reveals deep and complex diversification patterns of Ibero-Maghrebian and Cyrenaican populations
Source: PLoS One. 2020 Mar 19;15(3):e0230151. doi: 10.1371/journal.pone.0230151 (PMC7082076; doi:10.1371/journal.pone.0230151)
Supplement: S2 Table — (XLSX) [file pone.0230151.s005.xlsx]

## Sheet: S2 Table
Phylogeny of the Eurasian Wren Nannus troglodytes (Aves: Passeriformes: Troglodytidae) reveals deep and complex diversification patterns of Ibero-Maghrebian and Cyrenaican populations
Albrecht F, Hering J, Fuchs E, Illera JC, Ihlow F, Shannon TJ, Collinson JM, Wink M, Martens J, Päckert M
S2 Table. Summary of primer pairs used for PCR and sequencing, together with respective PCR thermal cycle settings. *Primer used for sequencing only.
Marker	Reading direction	Primer	Primer sequence (5'-3')	PCR settings	Reference
ND2	forward	NDL 5216	GGCCCATACCCCGRAAATG	94°C – 10 min	[I,II]
				92°C – 1 min
				53°C – 1min
	reverse	NDH 6313	ACTCTTRTTTAAGGCTTTGAAGGC	72°C – 2 min
				(35 cycles)
				72°C – 10 min
COI	forward	Bird F1 tl	TGTAAAACGACGGCCAGTTTCTCCAACCACAAAGACATTGGCAC	94°C – 5 min	[57,III-V]
				92°C – 1 min
				50°C – 1:30min
				72°C – 1:30 min
				(5 cycles)
	reverse	Bird R1 tl	CAGGAAACAGCTATGACACGTGGGAGATAATTCCAAATCCTGG	92°C – 1 min
				51°C – 1:30min
				72°C – 1:30 min
				(30 cycles)
				72°C – 5 min
	forward	Bird F1*	TTCTCCAACCACAAAGACATTGGCAC
	reverse	Bird R1*	ACGTGGGAGATAATTCCAAATCCT
	forward	Av Mi F1*	CCCCCGACATAGCATTCC
	reverse	Av Mi R1*	ACTGAAGCTCCGGCATGGGC
Myo2	forward	Myo2	GCCACCAAGCACAAGATCCC	94°C – 5 min	[VI]
				92°C – 45 sec
				60°C – 45 sec
				72°C – 1:00 min
				(5 cycles)
				92°C – 45 sec
				58°C – 45 sec
	reverse	Myo3	CGGAAGAGCTCCAGGGCCTT	72°C – 1:00 min
				(5 cycles)
				92°C – 45 sec
				56°C – 45 sec
				72°C – 1:00 min
				(25 cycles)
				72°C – 5 min
	reverse	Myo3F*	GCAAGGACCTTGATAATGACTT
Fib5	forward	Fib5	CGCCATACAGAGTATACTGTGACAT	94°C – 5 min	[VII]
				92°C – 45 sec
				56°C – 45 sec
				72°C – 1:00 min
				(5 cycles)
				92°C – 45 sec
				55°C – 45 sec
	reverse	Fib6	GCCATCCTGGCGATTCTGAA	72°C – 1:00 min
				(5 cycles)
				92°C – 45 sec
				54°C – 45 sec
				72°C – 1:00 min
				(25 cycles)
				72°C – 5 min
RAG1	forward	RAG1 F	TTGAAAAAACACCCTCDGATG	95°C – 5 min	[VIII]
				95°C – 40 sec
				64°C – 40 sec
	reverse	RAG1 R	GTTGTTTCCACTGGATCTGCC	72°C – 1:00 min
				(25 cycles)
				72°C – 8 min
Additional references cited in this table:
I	Johnson KP, Sorenson MD. Comparing molecular evolution in two mitochondrial protein coding genes (cytochrome b and ND2) in the dabbling ducks (Tribe: Anatini). Mol Phylogenetics Evol. 1998;10: 82-94. doi: 10.1006/mpev.1997.0481.
II	Sorenson MD, Ast JC, Dimcheff DE, Yuri T, Mindell DP. Primers for a PCR-based approach to mitochondrial genome sequencing in birds and other vertebrates. Mol Phylogenetics Evol. 1999;12: 105-114. doi: 10.1006/mpev.1998.0602.
III	Hebert PD, Stoeckle MY, Zemlak TS, Francis CM. Identification of Birds through DNA Barcodes. PLoS Biol. 2004;2: e312. doi: 10.1371/journal.pbio.0020312.
IV	Dove CJ, Rotzel NC, Heacker M, Weigt LA. Using DNA barcodes to identify bird species involved in birdstrikes. J Wildl Manag. 2008;72: 1231-1236. doi: 10.2193/2007-272.
V	Lijtmaer DA, Kerr KCR, Stoeckle MY, Tubaro PL. DNA Barcoding Birds: From Field Collection to Data Analysis. In: Kress W, Erickson D, editors. DNA Barcodes. Methods in Molecular Biology (Methods and Protocols), vol 858. Totowa: Humana Press; 2012. doi: 10.1007/978-1-61779-591-6_7.
VI	Johansson US, Ericson PG. A re‐evaluation of basal phylogenetic relationships within trogons (Aves: Trogonidae) based on nuclear DNA sequences. J Zool Syst Evol Res. 2005;43: 166-173. doi: 10.1111/j.1439-0469.2004.00292.x.
VII	Marini MA, Hackett SJ. A multifaceted approach to the characterization of an intergeneric hybrid manakin (Pipridae) from Brazil. Auk. 2002;119: 1114–1120. doi: 10.1642/0004-8038(2002)119[1114:AMATTC]2.0.CO;2.
VIII	Groth JG, Barrowclough GF. Basal divergences in birds and the phylogenetic utility of the nuclear RAG-1 gene. Mol Phylogenetics Evol. 1999;12: 115-123. doi: 10.1006/mpev.1998.0603.
